# Supplementary material for: The Syndromes of Thrombotic Microangiopathy: A Critical Appraisal on Complement Dysregulation
Source: J Clin Med. 2021 Jul 8;10(14):3034. doi: 10.3390/jcm10143034 (PMC8307963; doi:10.3390/jcm10143034)
Supplement: Supplementary file 1 [file jcm-10-03034-s001.zip]

Archive with 1 entries (1 files):
- jcm-1258980-supplementary.pdf
